# Supplementary material for: Engineered Mycobacterium tuberculosis triple-kill-switch strain provides controlled tuberculosis infection in animal models
Source: Nat Microbiol. 2025 Jan 10;10(2):482–94. doi: 10.1038/s41564-024-01913-5 (PMC11790485; doi:10.1038/s41564-024-01913-5)
Supplement: Supplementary file 3 — Supplementary Tables [file 41564_2024_1913_MOESM3_ESM.xlsx]

## Sheet: Supplement table 1
L5L escape mutation
Strain	Position	Old	New	Mutation	Gene	Type
1	2896	T	Deletion T	t (-31)del	tetO	Promoter SNP
3	3463	T	G	F161V	gp10_LysA	Nonsynonymous
4	3055	T	A	Y25N	gp10_LysA	Nonsynonymous
5	3392	A	G	E137G	gp10_LysA	Nonsynonymous
6	2894	A	G	TTGACT -> TTGGCT	-35 promoter of gp10_LysA	Promoter SNP
7	2985	G	+AC	ATGACC -> ATGACACC	gp10_lysA	Frameshift
10	3470	A	G	D163G	gp10_LysA	Nonsynonymous
11	2896	T	Deletion T	t (-31) del	tetO	Promoter SNP
12	3110	G	T	G43V	gp10_LysA	Nonsynonymous
14	2918	A	C	GACAAT -> GACACT	-10 promoter of gp10_LysA	Promoter SNP
15	3293	A	G	H104R	gp10_LysA	Nonsynonymous
16	2896	T	Deletion T	t (-31)del	tetO	Promoter SNP
17	2896	T	Deletion T	t (-31)del	tetO	Promoter SNP
18	1626	C	T	G138R	Tsc38 (TetR)	Nonsynonymous
20	2896	T	Deletion T	t (-31)del	tetO	Promoter SNP
21	3463	T	G	F161V	gp10_LysA	Nonsynonymous
22	2927	G	T	/	Promoter of gp10_LysA	Promoter SNP
23	2985	G	A	M1I	gp10_LysA	Nonsynonymous
24	2918	A	C	GACAAT -> GACACC	-10 promoter of gp10_LysA	Promoter SNP
24	2919	T	C	GACAAT -> GACACC	-10 promoter of gp10_LysA	Promoter SNP
25	1626	C	T	G138R	Tsc38 (TetR)	Nonsynonymous
26	2915	A	G	GACAAT -> GGCAAT	-10 promoter of gp10_LysA	Promoter SNP
27	2896	T	Deletion T	t (-31)del	tetO	Promoter SNP
28	2896	T	Deletion T	t (-31)del	tetO	Promoter SNP
29	2892	T	C	TTGACT -> TCGACT	-35 promoter of gp10_LysA	Promoter SNP
30	3392	A	G	E137G	gp10_LysA	Nonsynonymous
D29L escape mutation
Strain	Position	Old	New	Mutation	Gene	Type
1	2254	G	Deletion G	g117del (Frameshift)	TSC10	Frameshift
2	2253	T	+G	117 +G 118 (frameshift)	TSC10	Frameshift
3	2254	G	Deletion G	g117del (Frameshift)	TSC10	Frameshift
4	3701-4097		Deletion	397 bp deletion	tetO (1-97) and pipO (1-169)	Deletion
5	2254	G	Deletion G	g117del (Frameshift)	TSC10	Frameshift
6	3701-4097		Deletion	397 bp deletion	tetO (1-97) and pipO (1-169)	Deletion
7	2253	T	+G	117 +G 118 (frameshift)	TSC10	Frameshift
8	2252	G	+T	118 +T 119 (frameshift)	TSC10	Frameshift
9	3591	T	G	/	pipR promoter (tetO)	Promoter SNP
10	2254	G	Deletion G	g117del (Frameshift)	TSC10	Frameshift
11	4104	T	C	TACGGT > CACGGT	-10 pipO promoter mutation	Promoter SNP
12	2253	T	+G	117 +G 118 (frameshift)	TSC10	Frameshift
14	2254	G	Deletion G	g117del (Frameshift)	TSC10	Frameshift
15	2254	G	+G	117 +G 118 (frameshift)	TSC10	Frameshift
16	3426-3472		Deletion	47 bp deletion	pipO (61-107)	Deletion
17	3591	T	G	/	pipR promoter (tetO)	Promoter SNP
18	2252	G	+T	118 +T 119 (frameshift)	TSC10	Frameshift
19	2253	T	+G	117 +G 118 (frameshift)	TSC10	Frameshift
20	2254	G	Deletion G	g117del (Frameshift)	TSC10	Frameshift
21	2254	G	Deletion G	g117del (Frameshift)	TSC10	Frameshift
22	2254	G	Deletion G	g117del (Frameshift)	TSC10	Frameshift
23	2254	G	Deletion G	g117del (Frameshift)	TSC10	Frameshift
24	2252	G	+T	118 +T 119 (frameshift)	TSC10	Frameshift
25	2253	T	+G	117 +G 118 (frameshift)	TSC10	Frameshift
26	2252	G	+T	118 +T 119 (frameshift)	TSC10	Frameshift
27	3598	T	C	/	pipR promoter (tetO)	Promoter SNP
28	2253	T	+G	117 +G 118 (frameshift)	TSC10	Frameshift
29	2253	T	+G	117 +G 118 (frameshift)	TSC10	Frameshift
30	2253	T	+G	117 +G 118 (frameshift)	TSC10	Frameshift

## Sheet: Supplement table 2
ddTMP escape mutations
Colony	Ref	Var	Mutation	Code	Gene
1	C	T	W21Stop	TGG-TAG	ddTMP
2	C	T	W21Stop	TGG-TAG	ddTMP
3	A	-GACC	S9Frameshift	Frameshift	linker
4	T	-G	L678Frameshift	Frameshift	nadE
5	G	A	Q5E	CAA-GAA	linker
6	G	+CC	G43Frameshift	Frameshift	ddTMP
7	C	T	W73Stop	TGG-TGA	ddTMP
8	C	A	E133Stop	GAA-TAA	ddTMP
9	A	-C	S62Frameshift	Frameshift	ddTMP
10	A	-C	S62Frameshift	Frameshift	ddTMP
11	C	T	W132Stop	TGG-TGA	ddTMP
12	C	A	E128Stop	GAA-TAA	ddTMP
13	C	-A	L2Frameshift	Frameshift	linker
14	C	T	W132Stop	TGG-TAG	ddTMP
15	C	G	D26H	GAC-CAC	ddTMP
16	T	+G	Pro125Frameshift	Frameshift	ddTMP
17	C	T	W132Stop	TGG-TGA	ddTMP
18	C	A	V36V	GTC-GTA	rv2438a
19	C	A	V36V	GTC-GTA	rv2438a
20	C	A	E133Stop	GAA-TAA	ddTMP
21	C	T	W29Stop	TGG-TAG	ddTMP
22	A	C	M41R	ATG-AGG	ddTMP
23	C	-A	L2Frameshift	Frameshift	linker
24	C	-A	L2Frameshift	Frameshift	linker
25	C	-A	L23Frameshift	Frameshift	ddTMP
26	T	A	I99F	ATT-TTT	ddTMP
27	C	A	E128Stop	GAA-TAA	ddTMP
28	G	T	S12L	TCA-TTA	linker
29	G	-C	G679Frameshift	Frameshift	nadE
30	C	A	E16Stop	GAG-TAG	ddTMP
31	C	+T	S48Frameshift	Frameshift	ddTMP
32	C	T	W29Stop	TGG-TAG	ddTMP
33	A	-G	W21Frameshift	Frameshift	ddTMP
34	C	G	D26H	GAC-CAC	ddTMP
35	C	T	L61L	TTG-TTA	ddTMP
35	A	T	I60I	ATT-ATA	ddTMP
35	G	-ACAAA	S62Frameshift	Frameshift	ddTMP

## Sheet: Supplement table 3
TKS escape mutations
		ddTMP		Giles		L5		Chromosome
Colony	Note	SNP	InDel	SNP	InDel	SNP	InDel	SNP	InDel
L5-1	-TMP escape		E199Frameshift, mScarlet				Large deletion in the whole plasmid
L5-2	-TMP escape	Ser11Stop, Linker					Large deletion in the whole plasmid
L5-3	-TMP escape	G679P, NadE; Q18Stop, mScarlet						R203L, plcD; G108R, Rv2250A
L5-4	-TMP escape		W29Frameshift, ddTMP
L5-5	-TMP escape	W59Stop, mScarlet						W202G, plcD
L5-6	-TMP escape		L2Frameshift, linker					T286A, Rv2670c
L5-7	-TMP escape		S9Frameshift,linker
L5-8	-TMP escape	G679P, NadE	L2Frameshift, linker
L5-9	-TMP escape		L2Frameshift, linker					D239N,Rv3175
L5-10	-TMP escape	W142Stop, mScarlet; G679P, NadE
L5-11	-TMP escape	W142Stop, mScarlet
L5-12	-TMP escape	c(-38)t, NadE promoter						R54Q, Rv3438A
L5-13	-TMP escape		S9Frameshift, linker
L5-14	-TMP escape		G679Frameshift, NadE			S68R, lysA		G108R, Rv2250A
L5-15	-TMP escape		L2Frameshift, linker					I140M, Rv3639c
L5-16	-TMP escape	G679P, NadE	L2Frameshift, linker
L5-17	-TMP escape	G679R, NadE	S12Frameshift, linker
L5-18	-TMP escape		I1Frameshift, ddTMP
L5-19	-TMP escape	E156V, ddTMP
L5-20	-TMP escape	E156V, ddTMP
L5-21	-TMP escape		L2Frameshift, linker
L5-22	-TMP escape		S9Frameshift, linker					T159N, sigM
L5-23	-TMP escape		L2Frameshift, linker
L5-24	-aTc escape				Large deletion in Tsc38; TTGACT -> TTGAC, tetO -35		Large deletion in Tsc10	E388K, pqqE; W53L, Rv2180; N387E, pqqE	W24Frameshift, Rv2180c
L5-25	-aTc escape						Large deletion in Tsc10		Frameshift, LpqZ
L5-26	-aTc escape				TTGACT -> TTGAC, tetO -35		Large deletion in the whole plasmid
L5-27	-aTc escape				TTGACT -> TTGAC, tetO -35		Large deletion in the whole plasmid	V233A, Rv0249c; P11R, rpsI
L5-28	-aTc escape				TTGACT -> TTGAC, tetO -35		Large deletion in the whole plasmid
L5-29	-aTc escape				TTGACT -> TTGAC, tetO -35		Large deletion in the whole plasmid		Frameshift, Rv2180c
L5-30	-aTc escape				TTGACT -> TTGAC, tetO -35		Large deletion in the whole plasmid		Frameshift, Rv2180c
L5-31	-aTc escape				TTGACT -> TTGAC, tetO -35		Large deletion in the whole plasmid	L250R, Rv1544; V515A, pks7	Frameshift, Rv2180c
L5-32	-aTc escape				Large deletion in Tsc38		Large deletion in pipR	D161N, galTb; F163S, galTb; V293A, Rv3201c; I142L, mmaA4	Frameshift, Rv2180c
L5-33	-aTc escape				Large deletion in Tsc38		Large deletion in the whole plasmid	S233T, Rv0493c; W230L, Rv0493c; P183A, Rv0576; R120L, Rv1106c; Q119P, Rv1106c; P231R, Rv0493c; L2E, Rv1401
L5-34	-aTc escape						Large deletion in the whole plasmid
L5-35	-aTc escape				Large deletion in Tsc38; TTGACT -> TTGAC, tetO -35		Large deletion in the whole plasmid	G108R, Rv2250A; A322D, guaB2
L5-36	-aTc escape				TTGACT -> TTGAC, tetO -35		Large deletion in the whole plasmid	V128T, pstS3
L5-37	-aTc escape						Large deletion in the whole plasmid	G95V, pabB; L14P, cydC; D13V, cydC; W53L, Rv2180c; R151Q, Rv2611c; P876A, embA; Q150R, Rv2611c; A36E, alr; L35G, alr	Frameshift, Rv2180c; Frameshift, Rv3647c
L5-38	-aTc escape				TTGACT -> TTGAC, tetO -35		Large deletion in the whole plasmid
L5-39	-aTc escape				TTGACT -> TTGAC, tetO -35		Large deletion in the whole plasmid	V414E, yjcE; V415R, yjcE
L5-40	-aTc escape				TTGACT -> TTGAC, tetO -35		Large deletion in the whole plasmid	V22L, Rv1526c; T2A, dxr
L5-41	-aTc escape				Large deletion in the whole plasmid	V87K, LysB; V88A, LysB	Large deletion in TSC10, pipR and lysA
L5-42	-aTc escape				TTGACT -> TTGAC, tetO -35		Large deletion in the whole plasmid	A436S, AldA	Frameshift, Rv2180c
L5-43	-aTc escape				TTGACT -> TTGAC, tetO -35		Large deletion in the whole plasmid

## Sheet: Supplement table 4
	Plasma concentration(ng/mL) in 275ppm Trimethoprim Fed Mice
	Time	Mouse#1	Mouse#2	Mouse#3	Mouse#4	Mouse#5	Average	Std Dev
	9AM	45.3	78.9	119	40.3	160	81.0667	36.8977
	11AM	46	65.5	58.4	42.4	133	56.6333	9.86931
	1PM	57.5	36.5	28.2	16.4	54.6	40.7333	15.1018
	4PM	26.3	28	41.1	76.1	19.1	31.8	8.09877
	Feed consumed (g) in 3 days by 5 mice
	80.6
	PK Sample Analysis Method
	Analyte
	Trimethoprim
	Generic Neat Standard curve sample preparation
	Spike Conc.	Stock	ACN/MQW (1/1)	Drug Conc.
		Sol'n	Added
		Vol	Vol
	ng/ml	ul	ul	ng/ml
	1000000	50	950	50000
	1000000	20	980	20000
	1000000	10	990	10000
	50000	100	900	5000
	20000	100	900	2000
	10000	100	900	1000
	5000	100	900	500
	2000	100	900	200
	1000	100	900	100
	500	100	900	50
	200	100	900	20
	100	100	900	10
	50	100	900	5
	20	100	900	2
	10	100	900	1
	Generic Neat QC sample preparation:*
	Spike Conc.	Stock	ACN/MQW (1/1)	Drug Conc.
		Sol'n	Added
		Vol	Vol
	ng/ml	ul	ul	ng/ml
	1000000	100	900	100000
	100000	100	900	10000
	10000	200	800	2000
	2000	200	600	500
	500	100	900	50
	Plasma Samples
	Standard and QC Preparation (bioanalytical staff):
	96 Well Plate: Nalgen Nunc, 96 deepwell round bottom plate, non sterile, PP, 2 mL well, #270140.
	Extract Solvent: ACN/MeOH (1/1) with 10ng/mL Verapamil
	Blank: Human Plasma
	1.	Create Neat Standards and QCs according to dilution chart in 1.5mL centrifuge tubes.
	2.	Aliquot 20 µL of neat standards and QCs (step 1) into the appropriate 96 well plate wells for all QCs and stds.
	3.	Aliquot 20 µL ACN:Water (1:1) in control samples.
	4.	Add 20 µL blank plasma or urine into QC, STD, and CTL wells, and 20uL of plasma or urine study samples into respective wells
	6.	Add 200 µL of ACN/MeOH (1/1) with IS to all wells and vortex 5 minutes at RT.
	7.	Centrifuge at 3000 rpm, 5 min @ Room Temp
	8.	Transfer 75 µL of Study samples, Standards, QCs and Controls to 96 Well Plate
	9.	Add 75 µL of MQW to all wells and vortex
	Analyte:	All
	Guard Column:	NA
	LC Column:	Agilent SB-C8, 4.6x75 mm, 3.5µ
	Mobile Phase A:	0.1% Formic Acid in 100% H2O
	Mobile Phase B:	0.1% Formic Acid in 100% ACN
	Wash Solvent :	IPA:MeCN:Acetone 45:45:10

## Sheet: Supplement table 5
Sequence	Description
gctacctcggcgactacctgctcaacggtgcgacaccgccgaccgggagcttcttctgaggtcgcgctagGGTTTGTACCGTACACCACTGAGACCGCGGTGGTTGACCAGACAAACCgctctccgggatctcgcgttcgatctcgtcgagccagatacgggccgacatgtccgacggcgcccgccag	ORBIT oligo for adding ddTMP tag on C-terminus of NadE
