# Supplementary material for: Engineered Mycobacterium tuberculosis triple-kill-switch strain provides controlled tuberculosis infection in animal models
Source: Nat Microbiol. 2025 Jan 10;10(2):482–94. doi: 10.1038/s41564-024-01913-5 (PMC11790485; doi:10.1038/s41564-024-01913-5)
Supplement: Supplementary file 6 — Statistical source data. [file 41564_2024_1913_MOESM6_ESM.xlsx]

## Sheet: Fig1
Figure 1C
Strain	Escape frequency
1	4e-08
2	3e-08
3	2e-08
4	5e-06
5	3e-07
6	7e-09
7	9e-09
8	5e-06
9	7e-08
10	7e-09
11	3e-08
12	3e-06
13	9e-09
14	4e-08
15	3e-07
16	1e-08
17	1e-08
18	2e-08
19	7e-08
20	1e-08
Average escape rate	9.7817e-09
Lower end	5.9e-09
Upper end	1.381e-08
Figure 1F
Day	Doxy+				Doxy- at Day14				Doxy- at Day28
1	47	45	62	61
14	7520	6480	7280	7200	7520	6480	7280	7200
28	132400	40800	42000	64800	2080	2772	1444	3556	132400	40800	42000	64800
42					420	272	816	276	11592	10296	11088	6432
56	39200	38000	53600		496	44	340	4	1968	3472	1792	2144
84	11400	5280	10680	7600	4	4	4	4	432	508	752	448
140	32400	60400	216000	38400					4	4	4	4

## Sheet: Fig3
Figure 3B
Time (d)	mScarlet+ cells%
0	100	100	100
1	26.2	32.8283	29.5141
2	23.9	22.2222	23.0611
4	13.4	15.1515	14.2758
8	2.93	9.09091	6.01045
24	0.33	0.44	0.385
48	0.16	0.15	0.155
72	0.14	0.1	0.12
Figure 3C
TIme (d)	H37Rv wt	300	30	3	1	0
0	0.01	0.01	0.01	0.01	0.01	0.01
1	0.03	0.03	0.03	0.04	0.04	0.02
2	0.09	0.08	0.07	0.06	0.05	0.05
3	0.17	0.14	0.1	0.07	0.07	0.06
4	0.32	0.23	0.16	0.07	0.06	0.07
5	0.46	0.42	0.28	0.1	0.09	0.09
6	0.63	0.56	0.34	0.12	0.09	0.09
7	0.71	0.72	0.41	0.11	0.1	0.1
8	0.81	0.87	0.52	0.12	0.08	0.1
9	0.92	1.22	0.68	0.12	0.1	0.09
10	1	1.4	0.7	0.14	0.08	0.09
11	1.1	1.6	0.87	0.13	0.08	0.07
12	1.2	2	1.4	0.17	0.11	0.08
13	1.24	2.16	1.6	0.17	0.1	0.08
14	1.38	2.08	1.58	0.17	0.08	0.08
Figure 3D
Time (d)	+TMP			-TMP
0	606000	1212000		606000	1212000
1	1330000	1180000	1580000	1150000	1210000	1240000
3	25800000	30600000	24500000	176000	158000	176000
5	261000000	276000000	245000000	40600	29400	22400
7	1760000000	788000000	1790000000	15500	15200	9390
9	1210000000	879000000	879000000	9090	8480	10900
12	758000000	788000000	1000000000	1520	6360	2730
17	1420000000	636000000	1210000000	1920	6670	5450
21	1420000000	636000000	1210000000	120	40	60
Figure 3E
Strain	Escape frequency
1	6.45e-08
2	1.16e-08
3	1.24e-08
4	2.44e-08
5	3.22e-08
6	7.44e-09
7	1.82e-08
8	1.2e-08
9	1.4e-08
10	5.91e-08
11	1.03e-08
12	1.16e-08
13	2.02e-08
14	9.09e-09
15	2.52e-08
16	1.94e-08
17	1.49e-08
18	2.23e-08
19	1.32e-08
20	3.22e-08
Average escape rate	5.14e-09
Lower end	6.23e-09
Upper end	4.01e-09

## Sheet: Fig4
Figure 4A
Day	H37Rv			TKS
0	0.01	0.01	0.01	0.01	0.01	0.01
1	0.01	0.01	0.01	0.01	0.01	0.01
2	0.01	0.02	0.02	0.01	0.01	0.01
3	0.04	0.05	0.05	0.03	0.03	0.03
4	0.15	0.15	0.15	0.09	0.1	0.1
5	0.6	0.48	0.64	0.34	0.4	0.3
6	0.76	0.76	0.8	0.48	0.48	0.52
7	1.76	1.68	1.8	1.24	0.96	1.16
9	2.32	2.32	2.16	1.76	1.68	1.92
10	2.8	2.72	2.88	2.48	2.24	2.4
11	3	3.3	3.1	2.5	2.6	2.6
12	3.4	3.6	3.2	2.8	3	2.8
13	4.3	3.7	3.4	3.2	3	3.2
Figure 4C
Con.	H37Rv		TKS
10	0.562588	-0.56259	-0.27646	0.276461
5	-0.46882	-1.87529	-0.27646	-0.82938
2.5	-1.87529	-1.78153	-0.35545	-0.82938
1.25	-1.87529	-1.78153	-0.43444	-0.51343
0.625	-1.40647	-0.56259	4.06793	3.43602
0.3125	114.205	106.235	92.3776	96.485
0.15625	104.548	93.0145	89.9289	97.9068
0.078125	89.8265	105.954	95.2212	99.4076
0.0390625	99.7656	106.517	98.1438	102.488
0.0195312	110.642	105.016	97.5908	95.3002
0.00976563	99.8594	92.1706	100.434	99.9605
0.00488281	102.11	97.8903	98.6177	101.382
Figure 4D
	H37Rv		TKS
1	1.30866	-1.30866	-0.74166	0.741656
0.5	-1.21841	-1.39892	-1.48331	-1.07128
0.25	-0.49639	-0.49639	-0.90647	-0.82406
0.125	-0.58664	-1.57942	-1.23609	-0.74166
0.0625	-1.03791	-0.8574	-0.98888	-1.23609
0.03125	-1.39892	-1.75993	-1.56572	-1.48331
0.015625	-0.22563	0.135379	-1.48331	-1.56572
0.0078125	-1.12816	-0.8574	-0.74166	-0.98888
0.00390625	0.947653	-0.22563	-0.49444	0
0.00195313	90.1173	89.0343	47.466	62.4639
0.00097656	98.7816	87.139	107.787	106.139
0.00048828	111.959	88.0415	102.431	97.569
Figure 4E
	H37Rv		TKS
100	0.649913	-0.64991	0.706861	-0.70686
50	-1.34315	-1.94974	0.04158	-1.20582
25	1.08319	-0.64991	-0.04158	0.29106
12.5	-0.82322	-2.29636	-0.29106	-0.79002
6.25	-0.12998	-0.56326	0.45738	0.540541
3.125	61.2218	56.2825	52.7651	56.1746
1.5625	94.3241	92.9376	103.16	99.501
0.78125	103.25	104.289	98.8358	101.746
0.390625	94.1508	104.636	100.499	107.235
0.195312	95.7106	97.9636	100.249	103.742
0.0976562	89.1248	81.6724	107.318	106.32
0.0488281	99.5234	100.477	100.416	99.5842
Figure 4F
	H37Rv		TKS
10	-0.71189	0.711893	-0.38344	0.383436
5	-0.71189	-1.13065	-1.84049	-1.53374
2.5	1.63317	1.2144	-0.76687	-0.84356
1.25	-0.96315	-0.29313	-0.07669	-1.07362
0.625	-0.29313	-0.8794	0.230061	-1.68712
0.3125	-0.04188	-1.21441	-1.22699	-1.45706
0.15625	8.75209	8.41709	3.45092	10.8129
0.078125	85.469	75.5863	79.5245	85.5061
0.0390625	85.7203	103.643	102.761	94.3251
0.0195312	97.5293	94.1792	92.8681	92.8681
0.00976563	87.9816	85.804	103.221	100.614
0.00488281	105.988	94.0117	102.837	97.1626
Figure 4G
Time (d)	+ aTc +TMP						-aTc +TMP						+aTc -TMP						-aTc -TMP
0	1450000	1030000	1360000	1520000	1820000	2120000	1450000	1030000	1360000	1520000	1820000	2120000	1450000	1030000	1360000	1520000	1820000	2120000	1450000	1030000	1360000	1520000	1820000	2120000
1	909000	939000	970000	606000	909000	1520000	364000	576000	212000	606000	1210000		545000	1000000	848000	1210000	1210000	1210000	606000	576000	333000
3	2730000	5150000	9700000				2610000	2700000	1820000	909000	606000	1820000	242000	30300	152000	200000	230000	188000	161000	112000	97000	60600	60600	152000
5	63600000	36400000	51500000	182000000	90900000	30300000	333000	485000	121000	321000	473000	264000	26400	15800	22700	30300	30300	21200	8790	5150	8180
7	288000000	248000000	373000000	697000000	242000000	485000000	46700	63900	66400	72700	42400	42400	5400	3030	3640	57600			560	606	606
9	624000000	509000000	521000000	242000000	485000000	788000000	51500	57900	37300	42400	45500	27300	3860	4240	3940	54500			130	180	110
11	1480000000	2480000000	1210000000	303000000	2120000000	1210000000	2120	1520	2120	2040			3010	2420	4550	18200			10	10	10
14	1580000000	1180000000	909000000	909000000	1520000000		4850	4850	7580	6360			6670	10600	8790				10	10	10
18	485000000	424000000	636000000	303000000	1210000000	909000000	10600	9700	20300	18200	12100		45500	54500	27300				10	10	10
21	188000000	206000000	224000000	152000000	121000000	60600000	8790	6670	2120	3030	9090	6060	364000	515000	394000	409000	276000	255000	10	10	10
Figure 4H
Strain	TMP_batch1	TMP_bach2		DL_batch1	DL_bach2
1	5.26e-08	9.52e-08		2.5e-06	1.09e-07
2	5.07e-08	1.9e-07		2.2e-06	9.71e-08
3	9.06e-08	5.92e-06		2.86e-06	6.86e-08
4	2.63e-08	7.62e-06		4.06e-06	4.76e-08
5	5.46e-08	7.62e-08		7.36e-06	1.28e-07
6	8.87e-08	1.33e-07		2.62e-06	1.18e-07
7	1.17e-07	1.9e-07		4.39e-06	1.09e-07
8	1.05e-07	9.52e-07		3.43e-06	1.3e-07
9	8.48e-08	9.52e-08		2.31e-06	4e-08
10	7.89e-08	7.62e-08		4.44e-06	1.49e-07
11	1.14e-07	3.54e-06		2.93e-06	7.62e-08
12	3.57e-07	9.52e-08		2.22e-06	6.86e-08
13	1.32e-07	3.05e-07		4.82e-06	7.24e-08
14	8.09e-08	1.9e-08		2.16e-06	8.95e-08
15	1.45e-07	5.71e-08		4.45e-06	2.48e-08
16	3.99e-08	4e-07		4.03e-07	1.62e-07
17	8.18e-08	5.71e-08		2.87e-06	1.24e-07
18	1.2e-07	5.71e-08		4.8e-06	1.31e-07
19	7.21e-08	3.81e-08		3.54e-06	2.69e-07
20	5.26e-08	9.52e-08		3.34e-06	7.81e-08
Average escape rate	2.01e-08	6.03e-08		2.07e-07	2.12e-08
Lower end	2.33e-08	9.05e-08		2.12e-07	3.16e-08
Upper end	1.7e-08	3.19e-08		2.02e-07	2.08e-08

## Sheet: Fig5
Figure 5B
Time (days)	combo strain + Doxy/TMP					combo strain - Doxy/TMP
1	100	100	100	100	100	100	100	100	100	100
14	4000	700	2000	1450	600	4000	700	2000	1450	600
28	13200	32400	13200	6560	7200	13200	32400	13200	6560	7200
56	20000	21800	17200	31200	24400	34	10	30	22	34
84	120000	14000	30000	16400	16400	8	2	4	2	2
112	104000	112000	32000	44000	56000	2	2	2	2	2
140						2	2	2	2	2
Figure 5C
Time (days)	combo strain + Doxy/TMP					combo strain - Doxy/TMP
28	220	1	120	1	1	220	2	120	2	2
56	1960	1860	1220	1980	1820	2	2	2	4	2
84	32000	9200	15200	7200	9200	2	2	4	2	2
112	2800	6800	3600	2400	10000	2	2	2	2	2
140						2	2	2	2	2
Figure5D
	Uninfected					Infected - Regular chow					Infected - Doxy/TMP chow
CD11ahigh	13.9	17.9	18.9	16.9	13.6	20.5	15.1	13.7		44	52	46.3	46.9	52.8	53.4
CD69+	1.89	1.74	2.81	2.23	1.17	6.53	5.07	4		8.05	14.3	20.6	18.4	19.8	21.1
Klrg1+	3.88	4.2	4.3	5.25	4.48	6.36	5.29	5.08		29.8	27.6	20.7	21.5	26	22.4
Pd-1+	11.9	16.8	15	12	11.7	17.4	11.6	9.86		34.5	27	25.5	24.5	26.1	28.8
Figure5E
	Uninfected					Infected - Regular chow					Infected - Doxy/TMP chow
Central (CD62L+ CD44+)	4.69	4.62	4.35	4.7	4.75	4.73	3.75	3.44		5.36	5.51	4.29	4.71	5.03	5.13
Effector (CD62L- CD44+)	14.3	19.4	19.8	18.7	13.1	20.2	15.1	14.1		37.3	48.4	45.1	44.2	49.2	51.1
Resident (CD62L- CD44+ CD69+)	1.72	1.56	2.57	2.07	0.96	5.62	4.51	3.61		7.02	12.5	18.4	15.9	16.9	17.8
Figure5F
	Uninfected					Infected - Regular chow					Infected - Doxy/TMP chow
CD11ahigh	8.18	7.71	8.44	7.44	7.62	13.2	5.5	11.9		14	30.9	24.2	24.4	24.3	29.5
CD69+	0.71	0.97	0.56	0.59	0.38	2.28	1.05	2.11		3.31	11.5	9.65	11.2	12.2	15.3
Klrg+	4.98	2.94	4.06	2.9	4.72	8.73	3.22	10.3		8.54	22.4	16.5	15.9	14.6	12.5
Pd-1+	5.52	4.69	3.79	3.81	4.85	7	3.58	7.78		6.79	10.1	10.8	8.75	8.07	23.9
Figure5G
	Uninfected					Infected - Regular chow					Infected - Doxy/TMP chow
Central (CD62L+ CD44+)	10.2	16.2	10.4	10.1	10.9	11.1	9.32	8.42		8.81	10.8	8.55	9.67	11.8	12.6
Effector (CD62L- CD44+)	8.47	5.84	6.48	5.96	6.88	12.8	5.64	15.1		11.3	26.8	24.3	22.8	21.7	27.6
Resident (CD62L- CD44+ CD69+)	1.72	1.56	2.57	2.07	0.96	5.62	4.51	3.61		7.02	12.5	18.4	15.9	16.9	17.8
Figure 5I
Day	1	14	21	28	56	98	168
CFU	26	1840	260	2	2	2	2
CFU	26	1880	30	10	2	2	2
CFU	24	2560	170	90	2	2	2
CFU	42	4800	160	2	2	2	2
CFU	28	1680	30	2	2	2	2
Figure 5K
Day	1	14	21	28	56	126
CFU	43	2583	1360	28	5	5
CFU	43	1600	2120	16	5	5
CFU	20	960	426.7	5	5	5
CFU	71	2080	200	8	5	5
CFU	41	1600	300	44	5	5
